# Supplementary material for: Technical Innovations and Complex Cases in Robotic Surgery for Lung Cancer: A Narrative Review
Source: Curr Oncol. 2025 Apr 22;32(5):244. doi: 10.3390/curroncol32050244 (PMC12110159; doi:10.3390/curroncol32050244)
Supplement: Supplementary file 1 [file curroncol-32-00244-s001.zip]

Archive with 1 entries (1 files):
- curroncol-3496134-supplementary.mp4
